# Supplementary material for: Pleural Fluid Resolution Is Associated with Improved Survival in Patients with Malignant Pleural Effusion
Source: Life (Basel). 2023 May 11;13(5):1163. doi: 10.3390/life13051163 (PMC10223971; doi:10.3390/life13051163)
Supplement: Supplementary file 1 [file life-13-01163-s001.zip]

Archive with 1 entries (1 files):
- life-2203999-supplementary.pdf
